# Supplementary material for: Association between Metabolic Obesity Phenotypes and the Burden of Hospitalized Postmenopausal Patients Concomitant with Osteoporosis: A Retrospective Cohort Study Based on the National Readmission Database
Source: J Clin Med. 2023 Feb 17;12(4):1623. doi: 10.3390/jcm12041623 (PMC9959570; doi:10.3390/jcm12041623)
Supplement: Supplementary file 1 [file jcm-12-01623-s001.zip]

Archive with 1 entries (1 files):
- jcm-2081137-supplementary.pdf
